# Supplementary material for: Latent-TGF-β has a domain swapped architecture
Source: Nat Commun. 2025 Nov 25;16:10469. doi: 10.1038/s41467-025-65465-w (PMC12647607; doi:10.1038/s41467-025-65465-w)
Supplement: Supplementary file 4 — Source Data [file 41467_2025_65465_MOESM4_ESM.xlsx]

## Sheet: Figure 2F
Raw data	[Log10 L-TGF-b1/GARP (mg/mL)]	GARP/LTGFB1 + 28G11				GARP/LTGFB1 LASSO3 + 28G11
	1	2.605	0.795	0.635	0.83	0.194	0.194	0	0.01
	0.522879	2.215	0.79	0.725	0.79	0.0999	0.0999	-0.005	-0.02
	0.0457575	1.27	0.815	0.56	0.41	0.0493	0.0493	0	-0.01
	-0.431364	0.4885	0.55	0.21	0.09	0.0643	0.0643	0	-0.02
	-0.908485	0.1575	0.125	0.055	0.02	0.0683	0.0683	0	-0.02
	-1.38561	0.1135	0.01	0.015	0	0.0835	0.0835	0	0
	-1.86273	0.08215	-0.02	0.01	0.01	0.0669	0.0669	0	0.02
	-2.5	0.06675	0	0	0	0.0901	0.0901	0	0
Statistical analysis
	Two-way RM ANOVA	Matching: Stacked						Compare each cell mean with the other cell mean in that row
	Assume sphericity?	Yes
	Alpha	0.05						Number of families	1
								Number of comparisons per family	8
	Source of Variation	% of total variation	P value	P value summary	Significant?			Alpha	0.05
	Row Factor x Column Factor	23.53	<0.0001	****	Yes
	Row Factor	25.99	<0.0001	****	Yes			Šídák's multiple comparisons test	Mean Diff.	95.00% CI of diff.	Below threshold?	Summary	Adjusted P Value
	Column Factor	17.86	0.0317	*	Yes
	Subject	13.81	0.0005	***	Yes			GARP/LTGFB1 + 28G11 - GARP/LTGFB1 LASSO3 + 28G11
								Row 1	1.117	0.4759 to 1.758	Yes	****	<0.0001
	ANOVA table	SS	DF	MS	F (DFn, DFd)	P value		Row 2	1.086	0.4454 to 1.727	Yes	***	0.0001
	Row Factor x Column Factor	3.498	7	0.4997	F (7, 42) = 7.506	P<0.0001		Row 3	0.7416	0.1007 to 1.382	Yes	*	0.0145
	Row Factor	3.863	7	0.5518	F (7, 42) = 8.290	P<0.0001		Row 4	0.3075	-0.3334 to 0.9484	No	ns	0.7908
	Column Factor	2.655	1	2.655	F (1, 6) = 7.764	P=0.0317		Row 5	0.06022	-0.5807 to 0.7011	No	ns	>0.9999
	Subject	2.052	6	0.342	F (6, 42) = 5.137	P=0.0005		Row 6	-0.007125	-0.6480 to 0.6338	No	ns	>0.9999
	Residual	2.796	42	0.06657				Row 7	-0.01791	-0.6588 to 0.6230	No	ns	>0.9999
								Row 8	-0.02836	-0.6692 to 0.6125	No	ns	>0.9999
	Difference between column means
	Mean of GARP/LTGFB1 + 28G11	0.4507
	Mean of GARP/LTGFB1 LASSO3 + 28G11	0.04336						Test details	Mean 1	Mean 2	Mean Diff.	SE of diff.	N1	N2	t	DF
	Difference between means	0.4074
	SE of difference	0.1462						GARP/LTGFB1 + 28G11 - GARP/LTGFB1 LASSO3 + 28G11
	95% CI of difference	0.04962 to 0.7651						Row 1	1.216	0.0995	1.117	0.2247	4	4	4.969	48
								Row 2	1.13	0.0437	1.086	0.2247	4	4	4.834	48
	Data summary							Row 3	0.7638	0.02215	0.7416	0.2247	4	4	3.3	48
	Number of columns (Column Factor)	2						Row 4	0.3346	0.02715	0.3075	0.2247	4	4	1.368	48
	Number of rows (Row Factor)	8						Row 5	0.08937	0.02915	0.06022	0.2247	4	4	0.268	48
	Number of subjects (Subject)	8						Row 6	0.03462	0.04175	-0.007125	0.2247	4	4	0.03171	48
	Number of missing values	0						Row 7	0.02054	0.03845	-0.01791	0.2247	4	4	0.07971	48
								Row 8	0.01669	0.04505	-0.02836	0.2247	4	4	0.1262	48

## Sheet: Figure 3B
Raw data
	TMLC L-TGFb1/GARP				TMLC L-TGFb1(R249A)/GARP
	BSA	αvβ3	αvβ6	Anti-LAP	BSA	αvβ3	αvβ6	Anti-LAP
	0	0.06	1.40667	0.246667	0.04	0.0266667	1.77333	0.0633333
	-0.0358	0.0538327	1.44705	0.19573	0.0371	0.038559	1.21216	0.056927
	0.0266	0.146637	2.47976	0.471345	0.0331	0.0689913	1.50763	0.132378
Statistical analysis
	ANOVA summary							Number of families	1
	F	26.51						Number of comparisons per family	6
	P value	<0.0001						Alpha	0.05
	P value summary	****
	Significant diff. among means (P < 0.05)?	Yes						Šídák's multiple comparisons test	Mean Diff.	95.00% CI of diff.	Below threshold?	Summary	Adjusted P Value
	R squared	0.9206					TMLC L-TGFb1/GARP	BSA vs. αvβ6	-1.781	-2.378 to -1.184	Yes	****	<0.0001	A-C
								αvβ3 vs. αvβ6	-1.691	-2.288 to -1.094	Yes	****	<0.0001	B-C
	Brown-Forsythe test							αvβ6 vs. Anti-LAP	1.473	0.8760 to 2.070	Yes	****	<0.0001	C-D
	F (DFn, DFd)	0.9484 (7, 16)					TMLC L-TGFb1(R249A)/GARP	BSA vs. αvβ6	-1.461	-2.058 to -0.8637	Yes	****	<0.0001	F-H
	P value	0.4984						αvβ3 vs. αvβ6	-1.453	-2.050 to -0.8557	Yes	****	<0.0001	G-H
	P value summary	ns						αvβ6 vs. Anti-LAP	1.413	0.8163 to 2.011	Yes	****	<0.0001	H-I
	Are SDs significantly different (P < 0.05)?	No
								Test details	Mean 1	Mean 2	Mean Diff.	SE of diff.	n1	n2	t	DF
	Bartlett's test							BSA vs. αvβ6	-0.003067	1.778	-1.781	0.1992	3	3	8.94	16
	Bartlett's statistic (corrected)							αvβ3 vs. αvβ6	0.08682	1.778	-1.691	0.1992	3	3	8.489	16
	P value							αvβ6 vs. Anti-LAP	1.778	0.3046	1.473	0.1992	3	3	7.396	16
	P value summary							BSA vs. αvβ6	0.03673	1.498	-1.461	0.1992	3	3	7.334	16
	Are SDs significantly different (P < 0.05)?							αvβ3 vs. αvβ6	0.04474	1.498	-1.453	0.1992	3	3	7.294	16
								αvβ6 vs. Anti-LAP	1.498	0.08421	1.413	0.1992	3	3	7.096	16
	ANOVA table	SS	DF	MS	F (DFn, DFd)	P value
	Treatment (between columns)	11.04	7	1.578	F (7, 16) = 26.51	P<0.0001
	Residual (within columns)	0.9523	16	0.05952
	Total	12	23
	Data summary
	Number of treatments (columns)	8
	Number of values (total)	24

## Sheet: Figure 3D
Raw data
	[avb6 (log10 mg/mL)]	empty nandisc			soluble b6 ecto			b6 nandisc			immobilized B6 ecto
	1	804	-117.5	848.5	645.001	645	645	4429.99	4430	4430	5905	5905	5905.01
	0.69897	392.5	-96	0	382.561	398.5	276.952	3220.39	4400	4211.97	6134.98	6060	5196.36
	0.39794	192.5	-129	0	242.202	228	190.816	3210.96	4120	3505.34	6317.6	5810	4646.13
	0.09691	103	-111	0	201.334	113.5	-6.86121	2530.75	3900	3125.75	6094.39	5655	4179.35
	-0.20412	157	-25.5	0	134.615	57.5	-23.9215	1817.55	2740	1226.5	5167.72	4845	3325.01
	-0.50515	229.5	-43.5	0	112.026	7.5	-153.867	995.963	1895	562.419	4210.61	4125	1827.36
	-0.80618	30.5	-91	0	73.3786	-26	-141.072	626.797	1108	559.398	2692.08	2640	1137.66
	-1.10721	12	92	0	27.6802	27	-140.145	332.564	519.5	-54.6395	1277.05	1410	537.925
	-1.40824	116	92	0	35.6448	-45.5	0	197.308	341.5	0	568.517	638	0
Statistical analysis
	Two-way RM ANOVA	Matching: Stacked									Number of comparisons per family	3
	Assume sphericity?	No									Alpha	0.05
	Alpha	0.05
											Dunnett's multiple comparisons test	Mean Diff.	95.00% CI of diff.	Below threshold?	Summary	Adjusted P Value
	Source of Variation	% of total variation	P value	P value summary	Significant?	Geisser-Greenhouse's epsilon
	Row Factor x Column Factor	17.82	<0.0001	****	Yes						Row 1
	Row Factor	21.4	<0.0001	****	Yes	0.2486					soluble b6 ecto vs. empty nandisc	133.3	-1776 to 2043	No	ns	0.9458
	Column Factor	56.88	<0.0001	****	Yes						soluble b6 ecto vs. b6 nandisc	-3785	-3785 to -3785	Yes	****	<0.0001
	Subject	2.688	<0.0001	****	Yes						soluble b6 ecto vs. immobilized B6 ecto	-5260	-5260 to -5260	Yes	****	<0.0001
	ANOVA table	SS	DF	MS	F (DFn, DFd)	P value					Row 2
	Row Factor x Column Factor	80185137	24	3341047	F (24, 64) = 39.18	P<0.0001					soluble b6 ecto vs. empty nandisc	253.8	-571.7 to 1079	No	ns	0.4117
	Row Factor	96257867	8	12032233	F (1.989, 15.91) = 141.1	P<0.0001					soluble b6 ecto vs. b6 nandisc	-3591	-5771 to -1412	Yes	*	0.0186
	Column Factor	255862246	3	85287415	F (3, 8) = 56.43	P<0.0001					soluble b6 ecto vs. immobilized B6 ecto	-5444	-7224 to -3665	Yes	**	0.0052
	Subject	12090892	8	1511362	F (8, 64) = 17.72	P<0.0001
	Residual	5457883	64	85279							Row 3
											soluble b6 ecto vs. empty nandisc	199.2	-343.7 to 742.1	No	ns	0.3012
	Data summary										soluble b6 ecto vs. b6 nandisc	-3392	-5007 to -1776	Yes	*	0.0117
	Number of columns (Column Factor)	4									soluble b6 ecto vs. immobilized B6 ecto	-5371	-8367 to -2375	Yes	*	0.016
	Number of rows (Row Factor)	9
	Number of subjects (Subject)	12									Row 4
	Number of missing values	0									soluble b6 ecto vs. empty nandisc	105.3	-207.2 to 417.9	No	ns	0.5399
											soluble b6 ecto vs. b6 nandisc	-3083	-5400 to -766.1	Yes	*	0.0282
											soluble b6 ecto vs. immobilized B6 ecto	-5207	-8657 to -1757	Yes	*	0.0222
											Row 5
											soluble b6 ecto vs. empty nandisc	12.23	-258.5 to 282.9	No	ns	0.9962
											soluble b6 ecto vs. b6 nandisc	-1872	-4496 to 751.8	No	ns	0.095
											soluble b6 ecto vs. immobilized B6 ecto	-4390	-7799 to -981.2	Yes	*	0.0305
											Row 6
											soluble b6 ecto vs. empty nandisc	-73.45	-490.0 to 343.1	No	ns	0.8584
											soluble b6 ecto vs. b6 nandisc	-1163	-3405 to 1080	No	ns	0.1757
											soluble b6 ecto vs. immobilized B6 ecto	-3399	-8057 to 1259	No	ns	0.091
											Row 7
											soluble b6 ecto vs. empty nandisc	-11.06	-302.9 to 280.7	No	ns	0.9969
											soluble b6 ecto vs. b6 nandisc	-796	-1692 to 99.62	No	ns	0.0653
											soluble b6 ecto vs. immobilized B6 ecto	-2188	-5205 to 829.7	No	ns	0.0925
											Row 8
											soluble b6 ecto vs. empty nandisc	-63.15	-331.2 to 204.9	No	ns	0.6665
											soluble b6 ecto vs. b6 nandisc	-294.3	-1186 to 597.5	No	ns	0.4006
											soluble b6 ecto vs. immobilized B6 ecto	-1103	-2646 to 439.2	No	ns	0.0974
											Row 9
											soluble b6 ecto vs. empty nandisc	-72.62	-237.8 to 92.53	No	ns	0.3412
											soluble b6 ecto vs. b6 nandisc	-182.9	-735.7 to 369.9	No	ns	0.368
											soluble b6 ecto vs. immobilized B6 ecto	-405.5	-1604 to 793.4	No	ns	0.3297
											Test details	Mean 1	Mean 2	Mean Diff.	SE of diff.	N1	N2	q	DF
											Row 1
											soluble b6 ecto vs. empty nandisc	645	511.7	133.3	314.8	3	3	0.4235	2
											soluble b6 ecto vs. b6 nandisc	645	4430	-3785	0.002932	3	3	1290757	2.073
											soluble b6 ecto vs. immobilized B6 ecto	645	5905	-5260	0.003406	3	3	1544464	2.054
											Row 2
											soluble b6 ecto vs. empty nandisc	352.7	98.83	253.8	154.2	3	3	1.646	2.259
											soluble b6 ecto vs. b6 nandisc	352.7	3944	-3591	367.9	3	3	9.762	2.043
											soluble b6 ecto vs. immobilized B6 ecto	352.7	5797	-5444	303.6	3	3	17.94	2.064
											Row 3
											soluble b6 ecto vs. empty nandisc	220.3	21.17	199.2	94.66	3	3	2.104	2.108
											soluble b6 ecto vs. b6 nandisc	220.3	3612	-3392	268.2	3	3	12.64	2.013
											soluble b6 ecto vs. immobilized B6 ecto	220.3	5591	-5371	495	3	3	10.85	2.004
											Row 4
											soluble b6 ecto vs. empty nandisc	102.7	-2.667	105.3	86.37	3	3	1.219	3.998
											soluble b6 ecto vs. b6 nandisc	102.7	3186	-3083	401	3	3	7.689	2.093
											soluble b6 ecto vs. immobilized B6 ecto	102.7	5310	-5207	582.3	3	3	8.942	2.043
											Row 5
											soluble b6 ecto vs. empty nandisc	56.06	43.83	12.23	73.15	3	3	0.1672	3.82
											soluble b6 ecto vs. b6 nandisc	56.06	1928	-1872	442.8	3	3	4.228	2.043
											soluble b6 ecto vs. immobilized B6 ecto	56.06	4446	-4390	570	3	3	7.702	2.026
											Row 6
											soluble b6 ecto vs. empty nandisc	-11.45	62	-73.45	114.7	3	3	0.6404	3.968
											soluble b6 ecto vs. b6 nandisc	-11.45	1151	-1163	400	3	3	2.907	2.155
											soluble b6 ecto vs. immobilized B6 ecto	-11.45	3388	-3399	784.4	3	3	4.334	2.039
											Row 7
											soluble b6 ecto vs. empty nandisc	-31.23	-20.17	-11.06	71.91	3	3	0.1539	3.239
											soluble b6 ecto vs. b6 nandisc	-31.23	764.7	-796	183.5	3	3	4.337	2.506
											soluble b6 ecto vs. immobilized B6 ecto	-31.23	2157	-2188	513.4	3	3	4.261	2.059
											Row 8
											soluble b6 ecto vs. empty nandisc	-28.49	34.67	-63.15	62.85	3	3	1.005	2.999
											soluble b6 ecto vs. b6 nandisc	-28.49	265.8	-294.3	178	3	3	1.653	2.431
											soluble b6 ecto vs. immobilized B6 ecto	-28.49	1075	-1103	276.9	3	3	3.984	2.169
											Row 9
											soluble b6 ecto vs. empty nandisc	-3.285	69.33	-72.62	42.44	3	3	1.711	3.477
											soluble b6 ecto vs. b6 nandisc	-3.285	179.6	-182.9	101.7	3	3	1.798	2.224
											soluble b6 ecto vs. immobilized B6 ecto	-3.285	402.2	-405.5	203.4	3	3	1.993	2.054

## Sheet: Extended figure 2D
Raw data	L-TGF-b1/GARP ug/mL (log10)	GARP/LTGFB1 + 7B11			GARP/LTGFB1 LASSO3 + 7B11
	1	0.855	0.64	0.783297	0.86	0.665	0.72
	0.522879	0.81	0.485	0.5019	0.83	0.665	0.73
	0.0457575	0.465	0.17	0.011811	0.555	0.115	0.33
	-0.431364	0.125	0.01	0.014573	0.165	-0.01	-0.01
	-0.908485	0.005	0.005	-0.00306	0.04	-0.01	-0.02
	-1.38561	-0.01	0.005	-0.00709	0.015	-0.01	-0.01
	-1.86273	0.005	0.005	0.005017	0.005	-0.01	-0.01
	-2.5	0	0	0	0	0	0
Statistical analysis
	Two-way RM ANOVA	Matching: Stacked								Number of families	1
	Assume sphericity?	No								Number of comparisons per family	8
	Alpha	0.05								Alpha	0.05
	Source of Variation	% of total variation	P value	P value summary	Significant?	Geisser-Greenhouse's epsilon				Šídák's multiple comparisons test	Mean Diff.	95.00% CI of diff.	Below threshold?	Summary	Adjusted P Value
	Row Factor x Column Factor	0.869	0.6144	ns	No
	Row Factor	91.24	0.0001	***	Yes	0.1969				GARP/LTGFB1 + 7B11 - GARP/LTGFB1 LASSO3 + 7B11
	Column Factor	0.2324	0.6165	ns	No					Row 1	0.0111	-0.4401 to 0.4623	No	ns	>0.9999
	Subject	3.162	0.0039	**	Yes					Row 2	-0.1427	-1.006 to 0.7210	No	ns	0.9499
										Row 3	-0.1177	-1.080 to 0.8445	No	ns	0.9985
	ANOVA table	SS	DF	MS	F (DFn, DFd)	P value				Row 4	0.001524	-0.4137 to 0.4167	No	ns	>0.9999
	Row Factor x Column Factor	0.04078	7	0.005825	F (7, 28) = 0.7735	P=0.6144				Row 5	-0.00102	-0.2174 to 0.2154	No	ns	>0.9999
	Row Factor	4.282	7	0.6117	F (1.378, 5.513) = 81.22	P=0.0001				Row 6	-0.002363	-0.06490 to 0.06017	No	ns	>0.9999
	Column Factor	0.01091	1	0.01091	F (1, 4) = 0.2940	P=0.6165				Row 7	0.01001	-0.05224 to 0.07225	No	ns	0.8022
	Subject	0.1484	4	0.0371	F (4, 28) = 4.926	P=0.0039				Row 8	0
	Residual	0.2109	28	0.007531
	Difference between column means									Test details	Mean 1	Mean 2	Mean Diff.	SE of diff.	N1	N2	t	DF
	Mean of GARP/LTGFB1 + 7B11	0.2034
	Mean of GARP/LTGFB1 LASSO3 + 7B11	0.2335								GARP/LTGFB1 + 7B11 - GARP/LTGFB1 LASSO3 + 7B11
	Difference between means	-0.03015								Row 1	0.7594	0.7483	0.0111	0.08581	3	3	0.1293	3.971
	SE of difference	0.0556								Row 2	0.599	0.7417	-0.1427	0.116	3	3	1.23	2.792
	95% CI of difference	-0.1845 to 0.1242								Row 3	0.2156	0.3333	-0.1177	0.1838	3	3	0.6406	3.992
										Row 4	0.04986	0.04833	0.001524	0.0694	3	3	0.02197	3.417
	Data summary									Row 5	0.002313	0.003333	-0.00102	0.01875	3	3	0.05439	2.084
	Number of columns (Column Factor)	2								Row 6	-0.00403	-0.001667	-0.002363	0.009515	3	3	0.2484	3.112
	Number of rows (Row Factor)	8								Row 7	0.005006	-0.005	0.01001	0.005	3	3	2.001	2
	Number of subjects (Subject)	6								Row 8	0	0	0	0	3	3
	Number of missing values	0

## Sheet: Extended figure 2F
Raw data		tgfb1 WT 28G11	tgfb1 lasso 3 28G11
	MFI (APC)	59426	145
		95604	240
		31640	34
Statistical analysis
	Column B	tgfb1 lasso 3 28G11
	vs.	vs.
	Column A	tgfb1 WT 28G11
	Unpaired t test
	P value	0.0285
	P value summary	*
	Significantly different (P < 0.05)?	Yes
	One- or two-tailed P value?	Two-tailed
	t, df	t=3.353, df=4
	How big is the difference?
	Mean of column A	62223
	Mean of column B	139.7
	Difference between means (B - A) ± SEM	-62084 ± 18518
	95% confidence interval	-113497 to -10670
	R squared (eta squared)	0.7375
	F test to compare variances
	F, DFn, Dfd	96772, 2, 2
	P value	<0.0001
	P value summary	****
	Significantly different (P < 0.05)?	Yes
	Data analyzed
	Sample size, column A	3
	Sample size, column B	3

## Sheet: Extended figure 2G
Raw data
	MFI (APC)	tgfb1 WT 7B11	tgfb1 lasso 3 7B11
		29695	35507
		75966	63045
		29732	51943
Statistical analysis
	Column B	tgfb1 lasso 3 7B11
	vs.	vs.
	Column A	tgfb1 WT 7B11
	Unpaired t test
	P value	0.7864
	P value summary	ns
	Significantly different (P < 0.05)?	No
	One- or two-tailed P value?	Two-tailed
	t, df	t=0.2898, df=4
	How big is the difference?
	Mean of column A	45131
	Mean of column B	50165
	Difference between means (B - A) ± SEM	5034 ± 17369
	95% confidence interval	-43190 to 53258
	R squared (eta squared)	0.02057
	F test to compare variances
	F, DFn, Dfd	3.715, 2, 2
	P value	0.4242
	P value summary	ns
	Significantly different (P < 0.05)?	No
	Data analyzed
	Sample size, column A	3
	Sample size, column B	3
